# Supplementary material for: Peptide Property Prediction for Mass Spectrometry Using AI: An Introduction to State of the Art Models
Source: Proteomics. 2025 Apr 10;25(9-10):e202400398. doi: 10.1002/pmic.202400398 (PMC12076536; doi:10.1002/pmic.202400398)
Supplement: Supplementary file 2 — Supporting Information [file PMIC-25-e202400398-s002.xlsx]

## Sheet: Digestibility
Name	Year	Count
AP3 [2019]	2024	10
AP3 [2019]	2023	12
AP3 [2019]	2022	6
AP3 [2019]	2021	6
AP3 [2019]	2020	5
AP3 [2019]	2019	1
CP-DT [2013]	2024	3
CP-DT [2013]	2023	6
CP-DT [2013]	2022	2
CP-DT [2013]	2021	3
CP-DT [2013]	2020	5
CP-DT [2013]	2019	1
CP-DT [2013]	2018	7
CP-DT [2013]	2017	2
CP-DT [2013]	2016	7
CP-DT [2013]	2015	6
CP-DT [2013]	2014	6
CP-DT [2013]	2013	1
DeepDigest [2021]	2024	7
DeepDigest [2021]	2023	6
DeepDigest [2021]	2022	8
DeepDigest [2021]	2021	5
DeepPeptide [2023]	2024	1
MC:pred [2012]	2024	2
MC:pred [2012]	2023	3
MC:pred [2012]	2022	4
MC:pred [2012]	2021	5
MC:pred [2012]	2020	3
MC:pred [2012]	2019	5
MC:pred [2012]	2018	7
MC:pred [2012]	2017	7
MC:pred [2012]	2016	13
MC:pred [2012]	2015	7
MC:pred [2012]	2014	12
MC:pred [2012]	2013	8
MC:pred [2012]	2012	1

## Sheet: Retention time
Name	Year	Count
AlphaPeptDeep [2022]	2024	44
AlphaPeptDeep [2022]	2023	40
AlphaPeptDeep [2022]	2022	3
AutoRT [2020]	2024	25
AutoRT [2020]	2023	32
AutoRT [2020]	2022	27
AutoRT [2020]	2021	28
AutoRT [2020]	2020	6
Chronologer [2023]	2024	5
Chronologer [2023]	2023	3
Deep4D [2023]	2024	12
Deep4D [2023]	2023	5
DeepDIA [2021]	2024	38
DeepDIA [2021]	2023	37
DeepDIA [2021]	2022	39
DeepDIA [2021]	2021	49
DeepDIA [2021]	2020	27
DeepLC [2021]	2024	53
DeepLC [2021]	2023	54
DeepLC [2021]	2022	26
DeepLC [2021]	2021	16
DeepMass[2019]	2024	41
DeepMass[2019]	2023	37
DeepMass[2019]	2022	43
DeepMass[2019]	2021	58
DeepMass[2019]	2020	57
DeepMass[2019]	2019	12
DeepRT(+) [2018]	2024	16
DeepRT(+) [2018]	2023	18
DeepRT(+) [2018]	2022	27
DeepRT(+) [2018]	2021	34
DeepRT(+) [2018]	2020	24
DeepRT(+) [2018]	2019	5
DeepRT(+) [2018]	2018	1
Elude [2010/12]	2024	3
Elude [2010/12]	2023	11
Elude [2010/12]	2022	16
Elude [2010/12]	2021	18
Elude [2010/12]	2020	16
Elude [2010/12]	2019	12
Elude [2010/12]	2018	14
Elude [2010/12]	2017	8
Elude [2010/12]	2016	14
Elude [2010/12]	2015	6
Elude [2010/12]	2014	10
Elude [2010/12]	2013	15
Elude [2010/12]	2012	8
Elude [2010/12]	2011	1
GPTime [2017]	2024	1
GPTime [2017]	2023	3
GPTime [2017]	2022	3
GPTime [2017]	2021	6
GPTime [2017]	2020	4
GPTime [2017]	2018	2
Guan et al.[2019]	2024	12
Guan et al.[2019]	2023	5
Guan et al.[2019]	2022	11
Guan et al.[2019]	2021	14
Guan et al.[2019]	2020	11
Guan et al.[2019]	2019	1
Petritis et al. [2006]	2024	3
Petritis et al. [2006]	2023	1
Petritis et al. [2006]	2022	2
Petritis et al. [2006]	2021	7
Petritis et al. [2006]	2020	7
Petritis et al. [2006]	2019	5
Petritis et al. [2006]	2018	10
Petritis et al. [2006]	2017	13
Petritis et al. [2006]	2016	10
Petritis et al. [2006]	2015	5
Petritis et al. [2006]	2014	10
Petritis et al. [2006]	2013	7
Petritis et al. [2006]	2012	14
Petritis et al. [2006]	2011	13
Petritis et al. [2006]	2010	24
Pfam et al. [2023]	2024	3
Pfam et al. [2023]	2023	2
Pfeifer et al. [2007]	2024	2
Pfeifer et al. [2007]	2023	4
Pfeifer et al. [2007]	2022	6
Pfeifer et al. [2007]	2021	5
Pfeifer et al. [2007]	2020	1
Pfeifer et al. [2007]	2019	6
Pfeifer et al. [2007]	2018	4
Pfeifer et al. [2007]	2017	2
Pfeifer et al. [2007]	2016	8
Pfeifer et al. [2007]	2015	1
Pfeifer et al. [2007]	2014	2
Pfeifer et al. [2007]	2013	6
Pfeifer et al. [2007]	2012	7
Pfeifer et al. [2007]	2011	6
Pfeifer et al. [2007]	2010	14
ProPept-MT [2024]	2024	0
Prosit [2019/22/24]	2024	181
Prosit [2019/22/24]	2023	148
Prosit [2019/22/24]	2022	154
Prosit [2019/22/24]	2021	140
Prosit [2019/22/24]	2020	106
Prosit [2019/22/24]	2019	20

## Sheet: Charge state
Name	Year	Count
CHASTE [2005]	2015	1
CHASTE [2005]	2013	2
CHASTE [2005]	2012	1
CHASTE [2005]	2011	1
CHASTE [2005]	2010	1
CPM [2009]	2024	1
CPM [2009]	2019	1
CPM [2009]	2017	1
CPM [2009]	2016	1
CPM [2009]	2013	2
CPM [2009]	2012	2
CPM [2009]	2010	6
CPred [2024]	2024	0
Charge Czar [2005]	2019	1
Charge Czar [2005]	2015	2
Charge Czar [2005]	2014	1
Charge Czar [2005]	2013	1
Charge Czar [2005]	2012	2
Charge Czar [2005]	2011	3
Charge Czar [2005]	2010	4
Charger [2008]	2024	1
Charger [2008]	2016	1
Charger [2008]	2014	1
Charger [2008]	2012	1
Charger [2008]	2011	3
Charger [2008]	2010	6
Deep4D [2023]	2024	12
Deep4D [2023]	2023	5
ETDz [2010]	2024	1
ETDz [2010]	2022	1
ETDz [2010]	2019	1
ETDz [2010]	2017	2
ETDz [2010]	2016	1
ETDz [2010]	2013	3
ETDz [2010]	2012	1
ETDz [2010]	2011	1
Gorshkov et al. [2024]	2024	0
Guan et al. [2019]	2024	12
Guan et al. [2019]	2023	5
Guan et al. [2019]	2022	11
Guan et al. [2019]	2021	14
Guan et al. [2019]	2020	11
Guan et al. [2019]	2019	1
Liu et al. [2011]	2023	1
Liu et al. [2011]	2020	2
Liu et al. [2011]	2019	1
Liu et al. [2011]	2018	3
Liu et al. [2011]	2016	2
Liu et al. [2011]	2015	1

## Sheet: Ion mobility
Name	Year	Count
AlphaPeptDeep [2022]	2024	44
AlphaPeptDeep [2022]	2023	40
AlphaPeptDeep [2022]	2022	3
CCSBase [2020]	2024	25
CCSBase [2020]	2023	35
CCSBase [2020]	2022	24
CCSBase [2020]	2021	18
CCSBase [2020]	2020	9
Deep4D [2023]	2024	12
Deep4D [2023]	2023	5
DeepCCS [2021]	2024	22
DeepCCS [2021]	2023	33
DeepCCS [2021]	2022	32
DeepCCS [2021]	2021	22
Deng et al. [2022]	2024	2
Deng et al. [2022]	2023	2
LS-SVR [2013]	2024	1
LS-SVR [2013]	2023	1
LS-SVR [2013]	2021	1
LS-SVR [2013]	2020	2
LS-SVR [2013]	2017	6
LS-SVR [2013]	2014	1
McKetney et al. [2024]	2024	0
PepDeepCCS [2021]	2024	4
PepDeepCCS [2021]	2023	3
ProPept-MT [2024]	2024	0
QSSR [2011]	2021	1
QSSR [2011]	2018	1
QSSR [2011]	2015	1
QSSR [2011]	2013	3
SSICalc [2021]	2024	5
SSICalc [2021]	2023	6
SSICalc [2021]	2022	3
SSICalc [2021]	2021	3
Shah et al. [2011]	2024	3
Shah et al. [2011]	2023	1
Shah et al. [2011]	2021	6
Shah et al. [2011]	2020	5
Shah et al. [2011]	2019	2
Shah et al. [2011]	2018	1
Shah et al. [2011]	2017	2
Shah et al. [2011]	2016	4
Shah et al. [2011]	2015	1
Shah et al. [2011]	2014	4
Shah et al. [2011]	2013	4
Shah et al. [2011]	2012	2
Shah et al. [2011]	2011	5
Shah et al. [2011]	2010	1
Valentine et al. [1999]	2024	2
Valentine et al. [1999]	2022	3
Valentine et al. [1999]	2021	5
Valentine et al. [1999]	2020	12
Valentine et al. [1999]	2019	12
Valentine et al. [1999]	2018	12
Valentine et al. [1999]	2017	9
Valentine et al. [1999]	2016	13
Valentine et al. [1999]	2015	12
Valentine et al. [1999]	2014	12
Valentine et al. [1999]	2013	14
Valentine et al. [1999]	2012	13
Valentine et al. [1999]	2011	11
Valentine et al. [1999]	2010	14
Wang et al. [2010]	2024	1
Wang et al. [2010]	2023	1
Wang et al. [2010]	2022	2
Wang et al. [2010]	2021	3
Wang et al. [2010]	2020	1
Wang et al. [2010]	2019	2
Wang et al. [2010]	2018	1
Wang et al. [2010]	2017	4
Wang et al. [2010]	2016	1
Wang et al. [2010]	2015	2
Wang et al. [2010]	2014	2
Wang et al. [2010]	2013	3
Wang et al. [2010]	2012	3
Wang et al. [2010]	2011	5
Wang et al. [2010]	2010	1
ionmob [2023]	2024	11
ionmob [2023]	2023	2

## Sheet: Fragmentation ion intensities
Name	Year	Count
AlphaPeptDeep [2022]	2024	44
AlphaPeptDeep [2022]	2023	40
AlphaPeptDeep [2022]	2022	3
Deep4D [2023]	2024	12
Deep4D [2023]	2023	5
DeepDIA [2020]	2024	38
DeepDIA [2020]	2023	37
DeepDIA [2020]	2022	39
DeepDIA [2020]	2021	49
DeepDIA [2020]	2020	27
DeepFLR [2023]	2024	9
DeepFLR [2023]	2023	2
DeepMass:Prism [2019]	2024	41
DeepMass:Prism [2019]	2023	37
DeepMass:Prism [2019]	2022	43
DeepMass:Prism [2019]	2021	58
DeepMass:Prism [2019]	2020	57
DeepMass:Prism [2019]	2019	12
DeepPhospho [2021]	2024	19
DeepPhospho [2021]	2023	14
DeepPhospho [2021]	2022	14
DeepPhospho [2021]	2021	3
Guan et al. [2019]	2024	12
Guan et al. [2019]	2023	5
Guan et al. [2019]	2022	11
Guan et al. [2019]	2021	14
Guan et al. [2019]	2020	11
Guan et al. [2019]	2019	1
MS2 CNN [2019]	2024	5
MS2 CNN [2019]	2023	3
MS2 CNN [2019]	2022	2
MS2 CNN [2019]	2021	11
MS2 CNN [2019]	2020	3
MS2PBPI [2014]	2024	2
MS2PBPI [2014]	2022	3
MS2PBPI [2014]	2021	1
MS2PBPI [2014]	2020	6
MS2PBPI [2014]	2019	3
MS2PBPI [2014]	2018	3
MS2PBPI [2014]	2016	1
MS2PIP Original [2013/15]	2024	41
MS2PIP Original [2013/15]	2023	29
MS2PIP Original [2013/15]	2022	31
MS2PIP Original [2013/15]	2021	21
MS2PIP Original [2013/15]	2020	23
MS2PIP Original [2013/15]	2019	30
MS2PIP Original [2013/15]	2018	13
MS2PIP Original [2013/15]	2017	10
MS2PIP Original [2013/15]	2016	5
MS2PIP Original [2013/15]	2015	7
MS2PIP Original [2013/15]	2014	4
MS2PIP XG-Boost [2019]	2024	14
MS2PIP XG-Boost [2019]	2023	11
MS2PIP XG-Boost [2019]	2022	17
MS2PIP XG-Boost [2019]	2021	23
MS2PIP XG-Boost [2019]	2020	22
MS2PIP XG-Boost [2019]	2019	9
MS2PIP [2019]	2024	9
MS2PIP [2019]	2023	12
MS2PIP [2019]	2022	11
MS2PIP [2019]	2021	7
MS2PIP [2019]	2020	8
MS2PIP [2019]	2019	12
MS2PIP [2019]	2018	5
MS2PIP [2019]	2017	4
MS2PIP [2019]	2016	3
PredFull [2020]	2024	15
PredFull [2020]	2023	19
PredFull [2020]	2022	13
PredFull [2020]	2021	11
PredFull [2020]	2020	6
ProPept-MT [2024]	2024	0
Prosit Transformer [2022]	2024	9
Prosit Transformer [2022]	2023	7
Prosit Transformer [2022]	2022	2
Prosit [2019/21/22/24]	2024	240
Prosit [2019/21/22/24]	2023	197
Prosit [2019/21/22/24]	2022	185
Prosit [2019/21/22/24]	2021	154
Prosit [2019/21/22/24]	2020	106
Prosit [2019/21/22/24]	2019	20
UniSpec [2024]	2024	0
pDeep1/2 [2017/19]	2024	46
pDeep1/2 [2017/19]	2023	44
pDeep1/2 [2017/19]	2022	51
pDeep1/2 [2017/19]	2021	67
pDeep1/2 [2017/19]	2020	55
pDeep1/2 [2017/19]	2019	20
pDeep1/2 [2017/19]	2018	10
pDeep3 [2021]	2024	11
pDeep3 [2021]	2023	11
pDeep3 [2021]	2022	11
pDeep3 [2021]	2021	6

## Sheet: Detectability
Name	Year	Count
AP3 [2019]	2024	10
AP3 [2019]	2023	12
AP3 [2019]	2022	6
AP3 [2019]	2021	6
AP3 [2019]	2020	5
AP3 [2019]	2019	1
CONSeQuence [2011]	2024	6
CONSeQuence [2011]	2023	8
CONSeQuence [2011]	2022	4
CONSeQuence [2011]	2021	8
CONSeQuence [2011]	2020	11
CONSeQuence [2011]	2019	9
CONSeQuence [2011]	2018	13
CONSeQuence [2011]	2017	15
CONSeQuence [2011]	2016	9
CONSeQuence [2011]	2015	13
CONSeQuence [2011]	2014	11
CONSeQuence [2011]	2013	11
CONSeQuence [2011]	2012	9
CONSeQuence [2011]	2011	1
D::pPop [2018]	2024	4
D::pPop [2018]	2023	9
D::pPop [2018]	2022	4
D::pPop [2018]	2021	6
D::pPop [2018]	2020	5
D::pPop [2018]	2019	3
DbyDeep [2023]	2024	2
DeepDetect [2023]	2024	7
DeepMSpeptide [2020]	2024	8
DeepMSpeptide [2020]	2023	10
DeepMSpeptide [2020]	2022	3
DeepMSpeptide [2020]	2021	6
DeepMSpeptide [2020]	2020	3
ESP Predictor [2009]	2024	8
ESP Predictor [2009]	2023	6
ESP Predictor [2009]	2022	11
ESP Predictor [2009]	2021	7
ESP Predictor [2009]	2020	15
ESP Predictor [2009]	2019	17
ESP Predictor [2009]	2018	20
ESP Predictor [2009]	2017	16
ESP Predictor [2009]	2016	19
ESP Predictor [2009]	2015	27
ESP Predictor [2009]	2014	22
ESP Predictor [2009]	2013	26
ESP Predictor [2009]	2012	25
ESP Predictor [2009]	2011	25
ESP Predictor [2009]	2010	21
PD-BertEDL [2022]	2024	2
PPA [2015]	2024	2
PPA [2015]	2023	4
PPA [2015]	2022	2
PPA [2015]	2021	2
PPA [2015]	2020	3
PPA [2015]	2019	2
PPA [2015]	2018	3
PPA [2015]	2017	4
PPA [2015]	2016	2
PPA [2015]	2015	2
PREGO [2015]	2024	5
PREGO [2015]	2023	10
PREGO [2015]	2022	5
PREGO [2015]	2021	5
PREGO [2015]	2020	10
PREGO [2015]	2019	1
PREGO [2015]	2018	7
PREGO [2015]	2017	3
PREGO [2015]	2016	4
PREGO [2015]	2015	2
PepFormer [2021]	2024	27
PepFormer [2021]	2023	8
PepFormer [2021]	2022	3
PepFormer [2021]	2021	5
Pepper [2022]	2024	2
Pepper [2022]	2023	4
Pepper [2022]	2022	5
PeptideRanger [2023]	2024	2
PeptideRanger [2023]	2023	2
PeptideSieve [2007]	2024	17
PeptideSieve [2007]	2023	16
PeptideSieve [2007]	2022	19
PeptideSieve [2007]	2021	12
PeptideSieve [2007]	2020	14
PeptideSieve [2007]	2019	25
PeptideSieve [2007]	2018	32
PeptideSieve [2007]	2017	25
PeptideSieve [2007]	2016	35
PeptideSieve [2007]	2015	39
PeptideSieve [2007]	2014	38
PeptideSieve [2007]	2013	46
PeptideSieve [2007]	2012	61
PeptideSieve [2007]	2011	67
PeptideSieve [2007]	2010	72
STEPP [2008]	2024	2
STEPP [2008]	2023	4
STEPP [2008]	2022	4
STEPP [2008]	2021	1
STEPP [2008]	2020	1
STEPP [2008]	2019	2
STEPP [2008]	2018	5
STEPP [2008]	2016	2
STEPP [2008]	2015	8
STEPP [2008]	2014	5
STEPP [2008]	2013	10
STEPP [2008]	2012	11
STEPP [2008]	2011	7
STEPP [2008]	2010	13

## Sheet: Hydrophobicity
Name	Year	Count
ALOGPS [2001/02/04]	2024	60
ALOGPS [2001/02/04]	2023	91
ALOGPS [2001/02/04]	2022	74
ALOGPS [2001/02/04]	2021	90
ALOGPS [2001/02/04]	2020	89
ALOGPS [2001/02/04]	2019	58
ALOGPS [2001/02/04]	2018	62
ALOGPS [2001/02/04]	2017	55
ALOGPS [2001/02/04]	2016	56
ALOGPS [2001/02/04]	2015	47
ALOGPS [2001/02/04]	2014	47
ALOGPS [2001/02/04]	2013	59
ALOGPS [2001/02/04]	2012	71
ALOGPS [2001/02/04]	2011	59
ALOGPS [2001/02/04]	2010	59
Chemprop [2023]	2024	15
Chemprop [2023]	2023	14
DeepFl-LogP [2021]	2024	9
DeepFl-LogP [2021]	2023	15
DeepFl-LogP [2021]	2022	8
DeepFl-LogP [2021]	2021	4
Duan et al. [2023]	2024	9
Duan et al. [2023]	2023	2
Fuchs et al. [2018]	2024	5
Fuchs et al. [2018]	2023	4
Fuchs et al. [2018]	2022	4
Fuchs et al. [2018]	2021	2
Fuchs et al. [2018]	2020	2
Fuchs et al. [2018]	2019	5
MolPROP [2024]	2024	1
OpenChem [2021]	2024	18
OpenChem [2021]	2023	24
OpenChem [2021]	2022	13
OpenChem [2021]	2021	12
TFE-MLR [2021]	2024	1
TFE-MLR [2021]	2023	4
TFE-MLR [2021]	2022	2
TFE-MLR [2021]	2021	4
Ulrich et al. [2021]	2024	17
Ulrich et al. [2021]	2023	11
Ulrich et al. [2021]	2022	6
Ulrich et al. [2021]	2021	2
Urisolve [2018]	2024	8
Urisolve [2018]	2023	7
Urisolve [2018]	2022	8
Urisolve [2018]	2021	8
Urisolve [2018]	2020	6
Urisolve [2018]	2019	5
Urisolve [2018]	2018	4
Visconti et al. [2015]	2024	1
Visconti et al. [2015]	2023	1
Visconti et al. [2015]	2022	1
Visconti et al. [2015]	2018	3
Visconti et al. [2015]	2016	1
Visconti et al. [2015]	2015	1
Win et al. [2023]	2024	4
Win et al. [2023]	2023	5

## Sheet: Structure
Name	Year	Count
APPTEST [2021]	2024	10
APPTEST [2021]	2023	12
APPTEST [2021]	2022	9
APPTEST [2021]	2021	4
AlphaFold 2 [2021]	2024	10843
AlphaFold 2 [2021]	2023	9721
AlphaFold 2 [2021]	2022	6344
AlphaFold 2 [2021]	2021	1113
AlphaFold 3 [2024]	2024	1635
Chai-1 [2024]	2024	10
Omega-Fold [2022]	2024	118
Omega-Fold [2022]	2023	108
Omega-Fold [2022]	2022	26
PEPFOLD 3 [2016]	2024	125
PEPFOLD 3 [2016]	2023	139
PEPFOLD 3 [2016]	2022	147
PEPFOLD 3 [2016]	2021	132
PEPFOLD 3 [2016]	2020	127
PEPFOLD 3 [2016]	2019	67
PEPFOLD 3 [2016]	2018	36
PEPFOLD 3 [2016]	2017	28
PEPFOLD 3 [2016]	2016	7
PEPFOLD 4 [2024]	2024	36
PEPFOLD 4 [2024]	2023	4
PepFlow [2024]	2024	1
ProFOLD [2021]	2024	15
ProFOLD [2021]	2023	16
ProFOLD [2021]	2022	16
ProFOLD [2021]	2021	16
RoseTTAFold [2021]	2024	1325
RoseTTAFold [2021]	2023	1404
RoseTTAFold [2021]	2022	1275
RoseTTAFold [2021]	2021	309
RoseTTAFold-AA [2024]	2024	208
TrRosetta [2021]	2024	172
TrRosetta [2021]	2023	235
TrRosetta [2021]	2022	373
TrRosetta [2021]	2021	442
TrRosetta [2021]	2020	123
tFold [2021/22/24]	2024	5
tFold [2021/22/24]	2023	10
tFold [2021/22/24]	2022	11
tFold [2021/22/24]	2021	5
