# Supplementary material for: Peptide Property Prediction for Mass Spectrometry Using AI: An Introduction to State of the Art Models
Source: Proteomics. 2025 Apr 10;25(9-10):e202400398. doi: 10.1002/pmic.202400398 (PMC12076536; doi:10.1002/pmic.202400398)
Supplement: Supplementary file 3 — Supporting Information [file PMIC-25-e202400398-s003.xlsx]

## Sheet: Legend
a)	Last change to code base	As of 15th of november 2024
b)	Main Architecture	CNN	Convolutional Neural Network
		LSTM	Long Short-Term Memory Neural Network
		BiLSTM	Bidirectional Long Short-Term Memory Neural Network
		GRU	Gated Recurrent Unit
		BiGRU	Bidirectional Gated Recurrent Unit
		CRF	Conditional Random Field
		MLP	Multi-Layer Perceptron
		MPNN	Message Passing Neural Network
		RF	Random Forest
		LDA	Linear Discriminant Analysis
		DT	Decision Tree
		SVM	Support Vector Machine
		MLR	Multi-Linear Regression
		SVR	Support Vector Regression
		XG-Boost	Extreme Gradient Boost
		SG-Boost	Stochastic Gradient Boost
		GCN	Graph Convolutional Network
		GAT	Graph Attention Network,
		ASNN	Associative Neural Network
		HMM	Hidden Markov Model
b)	Objective Function	MSE	Mean Squared Error
		MAE	Mean Absolute Error
		RMSE	Root Mean Squared Error
		PCC	Pearson Correlation Coefficient
		BCE	Binary Cross Entropy
c)	Ease of Use	CL	Command Line
		PyPi	PyPi Package
		Web	Web Server
		GUI	Graphical User Interface
d)	Link to Code or Server	Accessed 15th of november 2024

## Sheet: Digestibility
Name	Authors	Year of publication	Last change to code base a)	Licence	Main Architecture b)	Objective Function c)	Ease of Use d)	Flexible PTM Embedding	Main Langua	Framework	Training Data	Training Data Link	Training / Inference Code supplied	Input	Link to Code or Server e)	Publications
DeepPeptide	Teufel et al.	2023	2024-02-08	BSD 3-Clause	CNN, LSTM, CRF	negative log-likelihood	CL	no	Python	PyTorch	UniProt	https://www.uniprot.org/	Training	Peptide Sequence	https://github.com/fteufel/DeepPeptide	https://doi.org/10.1093/bioinformatics/btad616
DeepDigest	Yang et al.	2021	-	-	CNN, LSTM	balanced cross entropy	CL	yes	Python	-	Wang et al. Yang et al.	https://doi.org/10.15252/msb.20188503, https://doi.org/10.1074/mcp.TIR118.000918	-	Peptide Sequence	http://fugroup.amss.ac.cn/software/DeepDigest/DeepDigest.html (unsecure HTTP connection)	http://dx.doi.org/10.1021/acs.analchem.0c04704
AP3	Gao et al.	2019	-	-	RF	-	GUI	no	MATLAB	-	Hebert et al.	https://doi.org/10.1074/mcp.M113.034769	-	Peptide Sequence	http://fugroup.amss.ac.cn/software/AP3/AP3.html (unsecure HTTP connection)	https://doi.org/10.1021/acs.analchem.9b02520
CP-DT	Fannes et al.	2013	-	-	DT	-	-	no	-	-	PRIDE	https://doi.org/10.1002/pmic.200401303	-	Peptide Sequence	-	https://doi.org/10.1021/pr4001114
MC:pred	Lawless & Hubbard	2012	-	-	SVM	-	Web	no	-		PeptideAtlas	https://doi.org/10.1007/978-1-60761-444-9_19	-	Peptide Sequence	http://king.smith.man.ac.uk/mcpred/ (unsecure HTTP connection)	https://doi.org/10.1089/omi.2011.0156

## Sheet: Retention Time
Name	Authors	Year of publication	Last change to code base a)	Licence	Main Architecture b)	Objective Function c)	Ease of Use d)	Flexible PTM Embedding	Main Langua	Framework	Training Data	Training Data Link	Training / Inference Code supplied	Input	Link to Code or Server e)	Publications
ProPept-MT	He et al.	2024	-	-	Transformer encoder, Attention, BiLSTM	L1	-	no	Python	Pytorch	In-House	-	-	Peptide Sequence	-	https://doi.org/10.3390/ijms25137237
Chronologer	Wilburn et al.	2023 (preprint)	2024-08-20	Apache-2.0	CNN	Laplace-based negative log-likelihood function (1% FDR masking)	CL	yes	Python	Pytorch	In-House	https://github.com/searlelab/chronologer/blob/main/data/Chronologer_DB_220308.gz	Training & Inference	Peptide Sequence	Train and Inference code: https://github.com/searlelab/chronologer	https://doi.org/10.1101/2023.05.30.542978
Deep4D	Chen et al.	2023	2023-09-12	Apache-2.0	CNN, Transformer	MSE	CL	no	Python	Pytorch	In-House	-	Training & Inference	Peptide Sequence	Training and Inference code: https://github.com/Chen-micslab/Deep4D	https://doi.org/10.1021/acs.analchem.2c05414
-	Pfam et al.	2023	2023-02-03	Apache-2.0	Transformer	MAE	CL	no	Python	TensorFlow	In-House	https://github.com/aiproteomics/rt/tree/main/data	Training & Inference	Peptide Sequence	Train and Inference code: https://github.com/aiproteomics/rt	https://doi.org/10.1002/pmic.202200041
AlphaPeptDeep	Zeng et al.	2022	2024-09-13	Apache-2.0	CNN, BiLSTM	L1	CL, GUI, PyPi	yes	Python	Pytorch	In-House	-	Training & Inference	Peptide Sequence	Training and Inference code: https://github.com/MannLabs/alphapeptdeep	https://doi.org/10.1038/s41467-022-34904-3
DeepLC	Bowmeester et al.	2021	2024-10-29	Apache-2.0	CNN	MAE	Web, PyPi	yes	Python	TensorFlow	In-House	-	Training & Inference	Peptide Sequence, Modifications	Training code: https://github.com/compomics/DeepLC Inference code: https://iomics.ugent.be/deeplc/	https://doi.org/10.1038/s41592-021-01301-5
DeepDIA	Yang et al.	2020	2022-20-23	BSD 3-Clause	CNN, BiLSTM	MAE	CL	no	Python	TensorFlow	In-House	-	Training & Inference	Peptide Sequence	Train and Inference code: https://github.com/lmsac/DeepDIA	https://doi.org/10.1038/s41467-019-13866-z
AutoRT	Wen et al.	2020	2024-05-10	GPL-3.0	CNN, LSTM	MSE	CL	no	Python	TensorFlow	In-House	-	Training & Inference	Peptide Sequence	Train and Inference code: https://github.com/bzhanglab/AutoRT	https://doi.org/10.1038/s41467-020-15456-w
Prosit	Gessulat et al., Gabriel et al., Gabriel et al.,	2019, 2022, 2024 (preprint)	2024-10-30	Apache-2.0	BiGRU, Attention	MSE	Web, PyPi, CL	no	Python	TensorFlow	Proteome Tools	https://www.proteometools.org/	Training & Inference	Peptide Sequence	Training code: https://github.com/wilhelm-lab/dlomix Inference code: https://github.com/wilhelm-lab/koina	https://doi.org/10.1038/s41592-019-0426-7 https://doi.org/10.1021/acs.analchem.1c05435 https://doi.org/10.1101/2024.10.11.617769
DeepMass	Tiwary et al.	2019	-	Apache-2.0	BiLSTM	MAE	-	no	Python	TensorFlow	In-House	-	-	Peptide Sequence	-	https://doi.org/10.1038/s41592-019-0427-6
-	Guan et al.	2019	2019-06-29	Creative Commons	LSTM	-	CL	no	Python	TensorFlow	In-House	-	Inference	Peptide Sequence	Inference code: https://zenodo.org/records/2652602#.XP67VlxKi70	https://doi.org/10.1074/mcp.TIR119.001412
DeepRT(+)	Ma et al.	2018	2021-09-17	MIT	CNN	RMSE	CL	no	Python	Pytorch	In-House	https://github.com/horsepurve/DeepRTplus/tree/master/data	Training & Inference	Peptide Sequence	Training and Inference code: https://github.com/horsepurve/DeepRTplus	https://doi.org/10.1021/acs.analchem.8b02386
GPTime	Afkham et al.	2017	2018-11-16	Apache-2.0	Gaussian Process Regression	RMSE	CL	no	Python	GPy	In-House	https://github.com/statisticalbiotechnology/GPTime/tree/master/GPTime/data	Training & Inference	Peptide Sequence	Training and Inference code: https://github.com/statisticalbiotechnology/GPTime	https://doi.org/10.1093/bioinformatics/btw619
Elude	Moruz et al.	2010, 2012	2020-05-19	Apache-2.0	SVM	PCC	CL	no	C++	libSVM	In-House	-	Inference	Peptide Sequence	Inference Code: https://github.com/percolator/percolator/releases/tag/rel-3-05	https://doi.org/10.1002/pmic.201100386 https://doi.org/10.1021/pr1005058
-	Pfeifer et al.	2007	-	-	SVM	-	CL, GUI	no	C++	-	In-House	-	-	Peptide Sequence	https://github.com/OpenMS/OpenMS	https://doi.org/10.1186/1471-2105-8-468
-	Petritis et al.	2006	-	-	MLP	RMSE	-	no	-	-	In-House	-	-	Peptide Sequence	-	https://doi.org/10.1021/ac060143p

## Sheet: Charge State
Name	Authors	Year of publication	Last change to code base a)	Licence	Main Architecture b)	Objective Function c)	Ease of Use d)	Flexible PTM Embedding	Main Langua	Framework	Training Data	Training Data Link	Training / Inference Code supplied	Input	Link to Code or Server e)	Publications
CPred	Vilenne et al.	2024	2024-09-30	Apache-2.0	BiLSTM	MSE	CL, PyPi	yes	Python	Keras	ProteomeTools	https://www.proteometools.org/	Training & Inference	Peptide Sequence, Modifications	https://github.com/VilenneFrederique/CPred	https://doi.org/10.1021/acs.analchem.4c01107
-	Gorshkov et al.	2024	2024-01-06	Creative Commons	BiLSTM	negative cosine similarity	CL	no	Python	Keras	In-House	-	Training	Peptide Sequence	https://pubs.acs.org/doi/suppl/10.1021/acs.analchem.3c04270/suppl_file/ac3c04270_si_004.zip	https://doi.org/10.1021/acs.analchem.3c04270
Deep4D	Chen et al.	2023	2023-09-06	Apache-2.0	Attention, CNN	BCE	CL	no	Python	Pytorch	SwissProt Homo sapiens database	-	Training & Inference	Peptide Sequence	https://github.com/Chen-micslab/Deep4D	https://doi.org/10.1021/acs.analchem.2c05414
AlphaPeptDeep	unpublished charge predictor	-	2024-05-19	Apache-2.0	Transformer	BCE	CL, PyPi	yes	Python	Pytorch, AlphaX eco system	-	-	Training	Peptide Sequence, Modifications	https://github.com/MannLabs/alphapeptdeep/blob/main/peptdeep/model/charge.py https://github.com/MannLabs/alphapeptdeep/blob/main/nbs_tests/model/charge.ipynb	-
-	Guan et al.	2019	2019-06-29	Creative Commons	BiLSTM	MSE	CL	no	Python	Keras	-	https://www.ebi.ac.uk/pride/archive/projects/PXD005573	Training & Inference	Peptide Sequence	https://zenodo.org/records/2652602#.XP67VlxKi70	https://doi.org/10.1074/mcp.TIR119.001412
-	Liu et al.	2011	-	-	MLR & Gaussian Naive Bayes	MSE	-	no	-	-	unavailable dataset prepared on behalf of authors & PAe000324	-	-	AA counts of Peptide Sequence	-	https://doi.org/10.1016/j.proenv.2011.10.076
ETDz	Sharma et al.	2010	2010-07-30	Apache-2.0	SVM	Hinge loss	CL	no	Java	Java, LIBSVM	-	https://code.google.com/archive/p/etdz/	Training & Inference	reduced intensities from spectra	https://code.google.com/archive/p/etdz/	https://doi.org/10.1021/pr1006685
Charge Prediction Machine (CPM)	Carvalho et al.	2009	-	-	Bayesian Decision Theory	-	GUI, CL	no	C#	>= .NET3.5	In-House	-	-	MS2 spectra	http://fields.scripps.edu/cpm; http://www.patternlabforproteomics.org/	https://doi-org.eaccess.tum.edu/10.1021/ac8025288
Charger	Sadygov et al.	2008	-	Commertial	Self-Correlation & LDA	-	-	no	C++	.NET2	In-House	-	-	MS2 spectra	-	https://doi-org.eaccess.tum.edu/10.1021/ac071332q
CHASTE	Hogan et al.	2005	-	-	Logistic Regression	-	GUI, CL	no	Java	-	In-House	-	-	MS2 spectra	-	https://doi-org.eaccess.tum.edu/10.1109/CSB.2005.44
Charge Czar	Klammer et al.	2005	2007-09-27	Apache-2.0	SVM	-	CL	no	Python	-	-	https://noble.gs.washington.edu/proj/charge/data/data.html	-	MS2 spectra	https://noble.gs.washington.edu/proj/charge/download/download.html	https://doi-org.eaccess.tum.edu/10.1089/omi.2005.9.233

## Sheet: Collisional Cross Section
Name	Authors	Year of publication	Last change to code base a)	Licence	Main Architecture b)	Objective Function c)	Ease of Use d)	Flexible PTM Embedding	Main Langua	Framework	Training Data	Training Data Link	Training / Inference Code supplied	Input	Link to Code or Server e)	Publications
-	McKetney et al.	2024 (preprint)	2024-09-11	-	RF, LSTM, Ensemble	BCE	Web	no	Python	scikit-Learn, Keras	in-house acquired dataset: MassIVE MSV000085707	https://massive.ucsd.edu/ProteoSAFe/dataset.jsp?accession=MSV000085707	Inference	Peptide Sequence	https://faims.xods.org/ https://github.com/Justin92/FAIMS_MachineLearning https://github.com/xomicsdatascience/faims	https://doi.org/10.1101/2024.09.11.612538
ProPept-MT	He et al.	2024	-	-	Transformer, BiLSTM	L1	-	no	Python	Pytorch	in-house curated database	-	-	Peptide Sequence, Charge	-	https://doi.org/10.3390/ijms25137237
ionmob	Teschner et al.	2023	2023-10-06	GPL-3.0	BiGRU	MAE	CL	no	Python	TensorFlow	Meier et al. (2021) + in-house generated phosphorylation and MHC ligand datasets [Teschner et al.]	https://doi.org/10.1038/s41467-021-21352-8, -	Training & Inference	Peptide Sequence, m/z, Charge	https://github.com/theGreatHerrLebert/ionmob	https://doi.org/10.1093/bioinformatics/btad486
Deep4D	Chen et al.	2023	2023-09-12	Apache-2.0	Attention, CNN	MSE	CL	no	Python	Pytorch	SwissProt Homo sapiens database	SwissProt Homo sapiens database	Training & Inference	Peptide Sequence, Charge	https://github.com/Chen-micslab/Deep4D	https://doi.org/10.1021/acs.analchem.2c05414
AlphaPeptDeep	Zeng et al.	2022	2024-11-07	Apache-2.0	CNN, BiLSTM	L1	Web, GUI, PyPi, CL	yes	Python	Pytorch, AlphaX eco system	Meier et al. (2021)	https://doi.org/10.1038/s41467-021-21352-8	Training & Inference	Peptide Sequence, Modifications, Modification sites, Charge	https://github.com/MannLabs/alphapeptdeep	https://doi.org/10.1038/s41467-022-34904-3
-	Deng et al.	2022	2022-11-22	-	MLP, MLR, Ensemble	-	CL	no	R	H2O-AI (3.36.0.1)	in-house acquired dataset: MassIVE MSV000089014	https://massive.ucsd.edu/ProteoSAFe/result.jsp?task=61ab845e7fcb4a4d92cfba4c715a6f4f&view=advanced_view	Inference	Peptide Sequence, Charge	https://github.com/weixiandeng/FAIMSpredictor/blob/main/R/FAIMSpredictor.R	https://doi.org/10.1021/acs.analchem.2c01287
PepDeepCCS	Samukhina et al.	2021	2021-11-25	MIT	CNN	MAE	CL	no	Java	Deeplearning4j (1.0.0-M1)	Meier et al (2021)	https://doi.org/10.1038/s41467-021-21352-8	Training & Inference	Peptide Sequence	https://doi.org/10.6084/m9.figshare.17080787	https://doi.org/10.3390/biom11121904
SSICalc	Chang et al.	2021	-	-	MLR, Ensemble	-	-	yes	R	-	jPOST: PXD021440/ JPST000959, PXD022800/JPST001017, and PXD026087/ JPST001176	-	-	Peptide Sequence	-	https://doi.org/10.1021/acs.jproteome.1c00185
DeepCollisionalCrossSection	Meier et al.	2021	2020-07-29	BSD 3-Clause	BiLSTM	MSE	CL	no	Python	TensorFlow	in-house acquired dataset [Meier et al.]	-	Training & Inference	Peptide Sequence, Charge	https://github.com/theislab/DeepCollisionalCrossSection	https://doi.org/10.1038/s41467-021-21352-8
CCSBase	Ross et al.	2020	2024-03-29	MIT	K-means,SVR	-	Web, CL	yes	Python	sklearn	In-House	-	Training & Inference	SMILES, Adduct	https://CCSbase.net https://github.com/dylanhross/c3sdb	https://doi.org/10.1021/acs.analchem.9b05772
LS-SVR	Wang et al.	2013	-	-	SVR	-	-	yes	-	-	In-House	-	-	Peptide Sequence	-	https://doi.org/10.1186/1471-2105-14-S8-S9
QSSR	Zhang et al.	2011	-	-	partial least squares (PLS) regression, SVM, Gaussian process (GP)	RMSE, logarithmic marginal likelihood	-	no	-	-	Taraszka et al., Liu et al.	[https://pubs.acs.org/doi/10.1021/pr050038g], [https://onlinelibrary.wiley.com/doi/10.1002/qsar.200910075]	-	Peptide Sequence	-	https://doi.org/10.1016/j.compbiomed.2011.03.002 https://doi.org/10.1002/qsar.200910075
-	Shah et al.	2010	-	-	PLS, SVR	-	-	yes	-	-	In-House	-	-	Peptide Sequence	-	https://doi.org/10.1093/bioinformatics/btq245
-	Wang et al.	2010	-	-	MLP	-	-	yes	-	-	In-House	-	-	Peptide Sequence	-	https://doi.org/10.1016/S1044-0305(99)00079-3
-	Valentine et al.	1999	-	-	Custom Equations	-	-	yes	-	-	In-House	-	-	Peptide Sequence	-	https://doi.org/10.1186/1471-2105-11-182

## Sheet: Fragmentation Ion Intensity
Name	Authors	Year of publication	Last change to code base a)	Licence	Main Architecture b)	Objective Function c)	Ease of Use d)	Flexible PTM Embedding	Main Langua	Framework	Training Data	Training Data Link	Training / Inference Code supplied	Input	Link to Code or Server e)	Publications
UniSpec	Lapin et al.	2024	2024-10-06	NIST	Transformer	Cosine Similarity	Web, PyPi, CL	no	Python	Pytorch	In-House	https://zenodo.org/records/10052268	Training & Inference	Peptide Sequence, Charge, eV	Training code: https://github.com/usnistgov/UniSpec Inference code: https://github.com/wilhelm-lab/koina	https://doi.org/10.1021/acs.analchem.3c02321
ProPept-MT	He et al.	2024	-	-	Transformer, BiLSTM	Spectral Angle	-	no	Python	Pytorch	In-House	-	-	Peptide Sequence, Charge	-	https://doi.org/10.3390/ijms25137237
DeepFLR	Zong et al.	2023	2023-03-28	BSD 3-Clause	Transformer	Cosine Similarity	CL	no	Python	Pytorch	In-House	-	Training & Inference	Peptide Sequence	https://github.com/lmsac/DeepFLR	https://doi.org/10.1038/s41467-023-38035-1
Deep4D	Chen et al.	2023	2023-09-12	Apache-2.0	CNN, Transformer	MSE	CL	no	Python	Pytorch	In-House	-	Training & Inference	Peptide Sequence, Charge	https://github.com/Chen-micslab/Deep4D	https://doi.org/10.1021/acs.analchem.2c05414
AlphaPeptDeep	Zeng et al.	2022	2024-09-13	Apache-2.0	Transformer	PCC	Web, GUI, CL, PyPi	yes	Python	Pytorch	In-House	-	Training & Inference	Peptide Sequence, Mass Spectrometer, Charge, CE	https://github.com/MannLabs/alphapeptdeep	https://doi.org/10.1038/s41467-022-34904-3
Prosit Transformer	Ekvall et al.	2022	2021-09-26	-	Transformer	Spectral Angle	CL	no	Python	Pytorch	Proteome Tools	https://www.proteometools.org/	Training & Inference	Peptide Sequence, Collision Energy, Charge	Training and Inference code: https://github.com/ekvall93/PrositTransformer	https://doi.org/10.1021/acs.jproteome.1c00870
pDeep3	Tarn & Zeng	2021	2020-12-18	Apache-2.0	BiLSTM	PCC	CL, PyPi	no	Python	TensorFlow	Proteome Tools	https://www.proteometools.org/	Training & Inference	Peptide Sequence, Mass Spectrometer, Charge, CE	https://github.com/pFindStudio/pDeep3	https://doi.org/10.1021/acs.analchem.0c05427
DeepPhospho	Lou et al.	2021	2023-12-11	MIT	BiLSTM, Transformer	MSE	CL	no	Python	Pytorch	In-House	https://zenodo.org/records/5594736	Training & Inference	Peptide Sequence, Charge	https://github.com/weizhenFrank/DeepPhospho	https://doi.org/10.1038/s41467-021-26979-1
DeepDIA	Yang et al.	2020	2022-10-23	BSD 3-Clause	BiLSTM, CNN	MSE	CL	no	Python	TensorFlow	In-House	-	Training & Inference	Peptide Sequence	https://github.com/lmsac/DeepDIA	https://doi.org/10.1038/s41467-019-13866-z
PredFull	Liu et al.	2020	2023-08-04	-	CNN	Cosine Similarity	CL	no	Python	TensorFlow	NIST & Proteome Tools	https://www.proteometools.org/	Training & Inference	Peptide Sequence, CE, Charge	https://github.com/lkytal/PredFull	https://doi.org/10.1021/acs.analchem.9b04867
Prosit	Gabriel et al. Gabriel et al. Wilhelm et al. Gessulat et al.	2024 (preprint), 2022, 2021, 2019	2024-10-30	Apache-2.0	GRU	Spectral Angle	Web, PyPi, CL	no	Python	TensorFlow	Proteome Tools	https://www.proteometools.org/	Training & Inference	Peptide Sequence, CE, Charge	https://github.com/wilhelm-lab/dlomix https://github.com/wilhelm-lab/koina	https://doi.org/10.1038/s41592-019-0426-7, https://doi.org/10.1038/s41467-021-23713-9, https://doi.org/10.1021/acs.analchem.1c05435, https://doi.org/10.1101/2024.10.11.617769, https://doi.org/10.1038/s41467-024-48322-0
MS2PIP	Gabriels et al.	2019	2024-11-12	Apache-2.0	XG-Boost	PCC	Web, PyPi, CL	no	Python	XGboost	In-House	-	Training & Inference	Peptide Sequence, Charge	https://github.com/compomics/ms2pip	https://doi.org/10.1093/nar/gkz299
MS2 CNN	Lin et al.	2019	2021-04-19	GPL 3.0	CNN	PCC	CL	no	Python	TensorFlow	In-House	-	Inference	Peptide Sequence	https://github.com/changlabtw/MS2CNN	https://doi.org/10.1186/s12864-019-6297-6
DeepMass:Prism	Tiwary et al.	2019	2021-11-18	Apache-2.0	BiLSTM	PCC	CL	no	Python	TensorFlow	In-House	-	Inference	Peptide Sequence, Charge, Fragmentation Method, Mass Analyzer	https://github.com/verilylifesciences/deepmass	https://doi.org/10.1038/s41592-019-0427-6
-	Guan et al.	2019	2019-06-29	CC 4.0	BiLSTM	PCC	CL	no	Python	TensorFlow	In-House	-	Inference	Peptide Sequence, CE	https://zenodo.org/records/2652602#.XP67VlxKi70	https://doi.org/10.1074/mcp.TIR119.001412
pDeep1/2	Zhou et al. Zeng et al.	2019, 2017	2019-08-22	BSD 3-Clause	BiLSTM	MAE	CL	no	Python	TensorFlow	Proteome Tools	https://www.proteometools.org/	Training & Inference	Peptide Sequence, Mass Spectrometer, Charge, CE	https://github.com/pFindStudio/pDeep/	https://doi.org/10.1021/acs.analchem.9b01262, https://doi.org/10.1021/acs.analchem.7b02566
MS2PBPI	Dong et al.	2014	2014-03-13	Apache-2.0	SG-Boost	Custom similarity score	CL	no	Matlab	-	In-House	-	Inference	Peptide Sequence	https://code.google.com/archive/p/ms2pbpi/	https://doi.org/10.1021/ac501094m
MS2PIP_Original	Degroeve et al.	2015, 2013	2024-11-12	Apache-2.0	RF	PCC	Web, PyPi	no	Python	Scikit-learn	In-House	-	Training & Inference	Peptide Sequence, Charge	https://github.com/compomics/ms2pip	https://doi.org/10.1093/nar/gkv542, https://doi.org/10.1093/bioinformatics/btt544

## Sheet: Detectability
Name	Authors	Year of publication	Last change to code base a)	Licence	Main Architecture b)	Objective Function c)	Ease of Use d)	Flexible PTM Embedding	Main Langua	Framework	Training Data	Training Data Link	Training / Inference Code supplied	Input	Link to Code or Server e)	Publications
DbyDeep	Son et al.	2023	2023-04-08	MIT	BiLSTM	BCE	CL	no	Python	TensorFlow, Keras	MassIVE-KB	https://doi.org/10.1016/j.cels.2018.08.004	Training & Inference	Protein Sequence	https://github.com/HanyangBISLab/DbyDeep	https://doi.org/10.1021/acs.analchem.3c00460
DeepDetect	Yang et al.	2023	-	-	BiLSTM	BCE	CL	no	Python	TensorFlow	In-House	http://fugroup.amss.ac.cn.eaccess.tum.edu/software/DeepDetect/files/Datasets.zip	-	Peptide sequence	http://fugroup.amss.ac.cn.eaccess.tum.edu/software/DeepDetect/DeepDetect.html	https://doi.org/10.1021/acs.analchem.2c03662
PeptideRanger	Riley et al.	2023	2023-05-17	MIT	RF	MSE	CL	no	R	-	In-House	-	Training & Inference	Protein sequence	Training and Inference code: https://github.com/rr-2/PeptideRanger/	https://doi.org/10.1021/acs.jproteome.2c00538
PD-BertEDL	Wang et al.	2022	-	-	CNN, BiLSTM, Transformer, Ensemble	-	-	no	-	-	GPMDB database, Cheng et al.	https://doi.org/10.1021/pr049882h, https://doi.org/10.1021/acs.analchem.1c00354	-	Peptide sequence	-	https://doi.org/10.3390/ijms232012385
Pepper	Dincer et al.	2022	2022-10-19	Apache-2.0	CNN	Custom Loss	CL	no	Python	TensorFlow	In-House	https://github.com/Noble-Lab/Pepper/tree/main/preprocess_datasets/preprocessed_datasets	Training & Inference	Peptide sequence, Charge	Training and Inference code: https://github.com/Noble-Lab/Pepper	https://doi.org/10.1021/acs.jproteome.2c00211
PepFormer	Cheng et al.	2021	2021-03-15	MIT	Siamese	Contrastive loss	CL	no	Python	Pytorch	In-House	https://github.com/WLYLab/PepFormer/tree/main/dataset	Training	Peptide sequence	Training code: https://github.com/WLYLab/PepFormer	https://doi.org/10.1021/acs.analchem.1c00354
DeepMSpeptide	Serrano et al.	2020	2019-08-09	MIT	CNN	BCE	CL	no	Python	TensorFlow	In-House	https://github.com/vsegurar/DeepMSPeptide/tree/master/Datasets	Inference	Peptide sequence	Inference code: https://github.com/vsegurar/DeepMSPeptide	https://doi.org/10.1093/bioinformatics/btz708
AP3	Gao et al.	2019	-	-	RF	-	CL	no	MATLAB	-	In-House	-	-	Peptide sequence	http://fugroup.amss.ac.cn/software/AP3/AP3.html	https://doi.org/10.1021/acs.analchem.9b02520
D::pPop	Zimmer et al.	2018	-	-	MLP	Squared Error	-	no	F#	Microsoft Cognitive Toolkit	In-House	-	-	Protein Sequence	-	https://doi.org/10.3389/fpls.2018.01559
PPA	Muntel et al.	2015	-	Creative Commons	MLP	MSE	-	no	-	-	In-House	https://db.systemsbiology.net/sbeams/cgi/PeptideAtlas/PASS_View?identifier=PASS00449	-	Peptide physicochemical properties	-	https://doi.org/10.1074/mcp.M114.044321
PREGO	Searle et al.	2015	2022-01-11	Apache-2.0	MLP	-	CL	no	Java	-	In-House	https://chorusproject.org/anonymous/download/experiment/-8935943952383739133.	Training & Inference	Peptide physicochemical properties	Training and Inference code: https://bitbucket.org/searleb/prego-srm-response-predictor/src/master/	https://doi.org/10.1074/mcp.M115.051300
CONSeQuence	Eyers et al.	2011		-	SVM, RF, Genetic programming, MLP	MSE	Web	no	-	-	Peptide Atlas, In-House	https://doi.org/10.1038/embor.2008.56, -	-	Peptide sequence	http://king.smith.man.ac.uk/CONSeQuence	https://doi.org/10.1074/mcp.M110.003384
ESP Predictor	Fusaro et al.	2009	-	-	RF	-	-	no	R	-	In-House	-	Inference	Peptide physicochemical properties	Inference code: https://www.genepattern.org/esppredictor#gsc.tab=0	https://doi.org/10.1038/nbt.1524
STEPP	Webb-Robertson et al.	2008	-	-	SVM	-	-	no	-	-	Lipton et al., Adkins et al., Hixson et al.	Lipton, Mary S., et al. "AMT tag approach to proteomic characterization of Deinococcus radiodurans and Shewanella oneidensis." Methods of Biochemical Analysis 49 (2006): 113., https://doi.org/10.1074/mcp.M600139-MCP200, https://doi.org/10.1021/pr060179y	-	Peptide sequence	-	https://doi.org/10.1093/bioinformatics/btn218
PeptideSieve	Mallick et al.	2007	-	-	multivariate-normal mixture classifier	-	CL	no	C++	-	Flory et al., Peng et al., In-House	http://doi.org/10.1016/s1471-1931(02)00203-, https://doi.org/10.1021/pr025556v, -	Inference	Peptide sequence	http://tools.proteomecenter.org/wiki/index.php?title=Software:PeptideSieve	https://doi.org/10.1038/nbt1275

## Sheet: Hydrophobictiy
Name	Authors	Year of publication	Last change to code base a)	Licence	Main Architecture b)	Objective Function c)	Ease of Use d)	Flexible PTM Embedding	Main Langua	Framework	Training Data	Training Data Link	Training / Inference Code supplied	Input	Link to Code or Server e)	Publications
MolPROP	Rollins et al.	2024	2024-02-13	GNU-GPL-3.0	GCN, GAN, BERT	Various	API	yes	Python	Torch	AstraZeneca, ChEMBL, In-House	https://dx.doi.org/10.6019/CHEMBL3301361, https://doi.org/10.1093/nar/gky1075, -	Training	https://github.com/merck/MolPROP	SMILES	https://doi.org/10.1186/s13321-024-00846-9
-	Duan et al.	2023	2023-03-24	-	GCN, GAT, Attentive Fingerprint	MSE	API	yes	Python	scikit-learn, Torch	ChEMBL OCHEM, Wang et al., Fu et al.	https://doi.org/10.1093/nar/gky1075, https://doi.org/10.1007/s10822-011-9440-2, https://doi.org/10.1021/acs.jcim.9b00718, https://doi.org/10.1021/acs.jcim.9b00718	Training, Inference	https://github.com/yanjing-duan/PCFE-GNNs	SMILES	https://doi.org/10.1021/acs.jcim.2c01564
-	Win et al.	2023	2023-11-07	-	MLP, SVM, XGB, RF	MSE	API	yes	Python	scikit-learn	MELTIN	https://doi.org/10.6084/m9.figshare.8038913.v1	Training , Inference	https://github.com/jamesleocodes/p_chem_CEVR	SMILES, RT	https://doi.org/10.1021/acs.jcim.2c01373
Chemprop	Heid et al., Isert et al.	2023	2024-11-05	MIT	MPNN	Various	PyPI, API	yes	Python	Torch	AstraZeneca, ChEMBL, In-House	https://dx.doi.org/10.6019/CHEMBL3301361, https://doi.org/10.1093/nar/gky1075, -	Training	https://github.com/chemprop/chemprop	SMILES	https://doi.org/10.1021/acsomega.2c05607
TFE-MLR	Lopez et al.	2021	-	-	Multi linear regression	-	-	yes	Python	-	PubChem , DrugBank , Avdeef Zaragoza-Dörwald F. ChemmineOB	https://doi.org/10.1093/nar/gkaa971, https://doi.org/10.1093/nar/gkj067, 10.1002/047145026X Zaragoza-Dörwald F (2012) Lead optimization for medicinal chemists: pharmacokinetic properties of functional groups and organic compounds. Wiley-VCH Verlag GmbH, New York, ChemmineOB https://github.com/girke-lab/ChemmineOB	-	-	SMILES	https://doi.org/10.1007/s10822-021-00409-2
-	Ulrich et al.	2021	2021-06-09	MIT	GCN	Weighted L2 Loss	API	yes	Python	TensorFlow	Mansouri et al.	Mansouri et al. https://doi.org/10.1080/1062936X.2016.1253611,	Training, Inference	https://github.com/nadinulrich/log_P_prediction	SMILES	https://doi.org/10.1038/s42004-021-00528-9
DeepFl-LogP	Soliman	2021	2020-10-19	GLP-3.0	MLP	RMSE	API	yes	Python	Keras, TensorFlow	OPERA	OPERA https://doi.org/10.1186/s13321-018-0263-1	Training, Inference	https://github.com/k-soliman/DeepFl-LogP	SMILES	https://doi.org/10.1038/s41598-021-86460-3
OpenChem	Korshunova et al.	2021	2022-04-27	MIT	GNN	MSE	API	yes	Python	Torch	PHYSPROP	PHYSPROP https://www.epa.gov/tsca-screening-tools/epi-suitetm-estimation-program-interface	-	https://github.com/Mariewelt/OpenChem	SMILES	https://doi.org/10.1021/acs.jcim.0c00971
Urisolve	Lapins et al.	2018	2017-12-01	MIT	SVM	-	API	yes	Go	-	ChEMBL	ChEMBL https://doi.org/10.1093/nar/gkw1074	Inference	https://github.com/pharmbio/urisolve	SMILES	https://doi.org/10.1186/s13321-018-0271-1
-	Fuchs et al.	2018	-	-	SVM	-	-	yes	-	-	LIPOPEP, AstraZeneca, In-House	LIPOPEP (https://doi.org/10.1039/C8MD00370J), AstraZeneca (Not published), In-House (https://doi.org/10.1039/C8MD00370J)	-	-	SMILES	https://doi.org/10.1039/C8MD00370J
-	Visconti et al.	2015	-	-	Partial Least Squares, SVM	-	-	yes	-	-	In-House	In-House(https://doi.org/10.1007/s10822-015-9829-4)	-	-	SMILES	https://doi.org/10.1007/s10822-015-9829-4
ALOGPS	Tetko et al., Tetko et al., Tetko et al., Tetko & Poda, Tetko & Bruneau	2001, 2001, 2002, 2004, 2004	-	-	ASNN (Associative Neural Network )	-	Web, GUI	yes	-	-	PHYSPROP	PHYSPROP https://www.epa.gov/tsca-screening-tools/epi-suitetm-estimation-program-interface	-	https://vcclab.org/	SMILES	https://doi.org/10.1021/ci025515j, https://doi.org/10.1021/ci010368v, https://doi.org/10.1021/ci000392t, https://doi.org/10.1021/jm049509l, https://doi.org/10.1002/jps.20217

## Sheet: 3D Structure
Name	Authors	Year of publication	Last change to code base a)	Licence	Main Architecture b)	Objective Function c)	Ease of Use d)	Flexible PTM Embedding	Main Langua	Framework	Training Data	Training Data Link	Training / Inference Code supplied	Input	Link to Code or Server e)	Publications
Chai-1 (preprint)	Chai Discovery team	2024	2024-11-15	Custom	Transformer, Diffusion	-	Web, PyPi, API	yes	Python	Torch	PDB, AlphaFoldDB	https://www.rcsb.org/, https://doi.org/10.1093/nar/gkab1061	Inference	AA-Sequence, DNA-Sequence, RNA-Sequence, SMILES	https://github.com/chaidiscovery/chai-lab	https://doi.org/10.1101/2024.10.10.615955
PepFlow	Abdin and Kim	2024	2023-10-06	MIT	GNN	Composit	API	no	Python	Torch	PDB, DBAASP	https://www.rcsb.org/, https://doi.org/10.1093/nar/gkaa991	Training, Inference	AA-Sequence	https://gitlab.com/oabdin/pepflow	https://doi.org/10.1038/s42256-024-00860-4
AlphaFold 3	Abrahamson et al.	2024	2024-11-14	Attribution-NonCommercial-ShareAlike 4.0 International	Transformer, Diffusion	Composit	Web, API	yes	-	-	PDB, MGnify, Rfam, JASPAR SELEX	https://www.rcsb.org/, https://www.ebi.ac.uk/metagenomics, https://rfam.org/, https://jaspar.elixir.no/ https://epd.expasy.org/htpselex/	Inference	AA-Sequence, DNA-Sequence, RNA-Sequence, SMILES, CCD, Structural Protein Template, Multi Sequence Allignment, Covalent Bonds	https://github.com/google-deepmind/alphafold3	https://doi.org/10.1038/s41586-024-07487-w
RoseTTA-Fold all atom	Krishna et al.	2024	2024-07-12	BSD License	Transformer, Diffusion	Composit	Web, API	yes	Python, Bash	Torch	PDB, Cambridge Structural Database	https://www.rcsb.org/, https://doi.org/10.1107/s2052520616003954	Training, Inference	AA-Sequence SMILES, Covalent Bonds	https://github.com/baker-laboratory/RoseTTAFold-All-Atom	https://doi.org/10.1126/science.adl2528
PEPFOLD 4	Rey et al.	2024	-	-	HMM, SVM	Composit	Web	no	-	-	Uniref50	https://doi.org/10.1093/bioinformatics/btu739	-	AA-Sequence, pH	https://bioserv.rpbs.univ-paris-diderot.fr/services/PEP-FOLD4/[127]	https://doi.org/10.1093/nar/gkad376
Omega-Fold (preprint)	Wu et al.	2022	2022-12-12	Apache 2.0	Transformer	Composit	CL	no	Python	Torch	PDB	https://www.rcsb.org/	Inference	AA-Sequence	https://github.com/HeliXonProtein/OmegaFold[56]	https://doi.org/10.1101/2022.07.21.500999
RoseTTAFold	Baek et al.	2021	2022-01-27	MIT	Transformer	Composit	CL	no	Python	Torch	PDB	https://www.rcsb.org/	Training, Inference	AA-Sequence	https://github.com/RosettaCommons/RoseTTAFold	https://doi.org/10.1126/science.abj8754, https://doi.org/10.1126/science.abm4805
tFold	Shen et al.	2021, 2022 (preprint), 2024 (preprint)	2024-05-20	PolyForm	CNN	-	CL	no	Python	Torch	UniRef50, PDB, PPI, Antibody, SAbDab	https://doi.org/10.1093/bioinformatics/btu739, https://www.rcsb.org/, -, -, https://opig.stats.ox.ac.uk/webapps/sabdab-sabpred/sabdab	Inference	AA-Sequence	https://github.com/TencentAI4S/tfold	https://doi.org/10.1002/prot.26232, https://doi.org/10.1101/2024.02.05.578892, https://doi.org/10.1101/2022.11.10.515918
APPTEST	Timmons & Hewage	2021	-	None	CNN	Mean Squarred Error	Web	no	-	-	DBAASP, APD3, ADAM, DRAMP, PDB, PEPstrMOD, PEP-2D	https://doi.org/10.1111/1574-6968.12489, https://doi.org/10.1093/nar/gkw243, https://doi.org/10.1093/nar/gkv1278, https://doi.org/10.1155/2015/475062, https://doi.org/10.1038/s41597-019-0154-y, https://www.rcsb.org/, https://doi.org/10.2174/09298660778148385, https://doi.org/10.1101/558791	-	AA-Sequence	https://research.timmons.eu/apptest	https://doi.org/10.1093/bib/bbab308
AlphaFold 2	Jumper et al.	2021	2024-05-08	Apache 2.0	Transformer	Composit	CL	no	Python	TensorFlow	PDB	https://www.rcsb.org/	Inference	AA-Sequence	https://github.com/google-deepmind/alphafold[127]	https://doi.org/10.1038/s41586-021-03819-2
ProFOLD	Ju et al.	2021	2020-10-12	MIT	CNN	-	CL	no	Python	Torch	CATH	https://doi.org/10.1093/nar/gkw1098	Inference	AA-Sequence, Multi-Sequence-Alignment	https://github.com/fusong-ju/ProFOLD	https://doi.org/10.1038/s41467-021-22869-8
TrRosetta	Du et al.	2021	2020-05-21	None	CNN	Cross-entroropy	Web, LC	no	Python	TensorFlow	PDB	https://www.rcsb.org/	Inference	Multi-Sequence-Alignment	https://github.com/gjoni/trRosetta	https://doi.org/10.1073/pnas.1914677117
PEPFOLD 3	Lamiable et al.	2016	-	-	HMM, SVM	Composit	Web	no	-	-	-	-	-	AA-Sequence	https://bioserv.rpbs.univ-paris-diderot.fr/services/PEP-FOLD3/	https://doi.org/10.1093/nar/gkw329
